# Supplementary material for: Refining the diagnosis of gestational diabetes mellitus: a systematic review and meta-analysis
Source: Commun Med (Lond). 2023 Dec 18;3:185. doi: 10.1038/s43856-023-00393-8 (PMC10728189; doi:10.1038/s43856-023-00393-8)
Supplement: Supplementary file 3 — Supplementary Data 1 [file 43856_2023_393_MOESM3_ESM.xlsx]

## Sheet: Sheet1
Author, yr.	Enrollment yrs.	Country	GDM cases	Diagnostic criteria	Maternal anthropometry/fetal biometry	Biochemical, genetics, ‘omic	Clinical/sociocultural
Aiken 2019	2014-2017	UK	129	IADPSG with a higher fasting threshold ≥5.3 mmol/l	x
Ajala 2018	1999-2009	Canada	848	CDA			x
Alfadhli 2021	2014-2015	Saudi Arabia	266	IADPSG	x
Alshammari 2010	1999-2006	Canada	171	O'Sullivan or CDA			x
Antoniou 2020	2012-2017	Switzerland	189	IADPSG	x
Anyaegbunam 1995	1990-1992	US	418	NDDG			x
Barden 2004	NR	Australia	184	ADIPS	x	x
Barnes 2013	1992-2009	Australia	1695	ADIPS	x
Barquiel 2014	1987 - 2008	Spain	2037	NDDG	x
Barquiel 2016	1987 - 2008	Spain	2037	NDDG	x
Barquiel 2018	1986 - 2015	Spain	3284	NDDG	x
Benhalima 2019 a	NR	Belgium	228	IADPSG		x
Benhalima 2019 b	2014-2017	Belgium	231	IADPSG			x
Ben-Haroush 2009	1993-2004	Israel	233	CC	x
Berggren 2012	NR	US	768	CC			x
Blickstein 2018	2003-2012	Slovenia	6229	CC	x
Bo 2015	2009-2012	Italy	200	IADPSG		x
Bomba-Opon 2010	NR	Poland	121	Polish Gynaecological Society	x	x
Catalano 2012	2000-2006	Multinational 1	3746	IADPSG	x
Chee 2020	2004-2015	Australia	1064	ADIPS (1998)	x		x
Chen 2019	1996-2010	Canada	12110	CDA			x
Chen 2020	2015-2017	China	261	IADPSG		x
Collins 2018	2014-2016	Australia	410	IADPSG	x
Contreras 2010	2003-2006	US	915	CC			x
Cosson 2013	2002-2010	France	2710	IADPSG; CGNOF			x
Cosson 2015	2009-2012	France	994	IADPSG; CGNOF			x
Cosson 2016	2002-2010	France	2097	CNGOF	x
Cremona 2020	2016	Ireland	303	IADPSG	x
de Paula Bertoli 2020	2010 - 2018	Brazil	442	NR	x
Ding 2018	2015 - 2017	China	3221	IADPSG			x
Ducarme 2018	2014-2015	France	200	IADPSG	x	x	x
Dyck 2020	1980-2013	Canada	10514	ICD-9 codes			x
Esakoff 2011	2001-2004	US	26411	NR			x
Fadl 2012	1998-2007	Sweden	8560	DPSG			x
Filardi 2018	2014-2016	Italy	183	Other	x		x
Fonseca 2021	2011-2017	Portugal	1085	IADPSG	x
Fraser 1994	1987-1988	Israel	442	NDDG			x
Fuka 2020	2013-2014	Fiji	255	Modified IADPSG	x
García-Patterson 2004	1986-2022	Spain	2060	3rd Work-shop-Conference on GDM criteria	x
García-Patterson 2012	1986-2006	Spain	2092	NDDG	x
Gascho 2017	NR	Brazil	392	IADPSG	x
Gibbons 2021	NR	Multinational 5	1026	IADPSG		x
Gorban de Lapertosa 2020	2017-2019	Argentina	1088	NR	x	x	x
Grotenfelt 2019	2008-2014	Finland	164	IADPSG	x	x
Hagiwara 2018	2011-2016	Japan	675	IADPSG	x
Hammoud 2013	2006-2009	Netherlands	249	NR			x
Han 2015	2011 - 2012	China	128	IADPSG		x
Hardy 1999	1993-1994	US	213	3-hr OGTT [thresholds not provided]
Hashemipour 2018	2015-2016	Iran	305	IADPSG	x	x
Hernandez-Rivas 2013	2004-2011	Spain	456	NDDG	x		x
HerreraMartínez 2018	2013-2015	Spain	250	Spanish Group of Diabetes and Pregnancy		x
Hildén 2016	1998-2012	Sweden	NR	ICD-10 codes	x
Hod 1996	1986-1990	Israel	470	ADA (1979 to 1985) & ACOG (1986)	x
Horosz 2013	2005-2011	Poland	675	Polish Gynaecological Society	x
Huet 2018	2012-2014	France	808	CNGOF (2010)	x
Ijäs 2019	2009	Finland	5680	Finnish national guidelines (2008)	x
Immanuel 2021	2012-2014	Multinational 2	236	IADPSG		x
Kebapcilar 2016	2014-2015	Turkey	101	CC		x
Knopp 1992	1985 - 1986	US	96	CC		x
Kouhkan 2018	2014-2017	Iran	287	IADPSG			x
Krstevska 2009	2006-2009	Macedonia	200	CC	x	x
Kwong 2019	2009-2013	Canada	537	CDA & SOGC (2008 )			x
Lamminpää 2016	2004 - 2008	Finland	27154	ICD-10 codes and text searching			x
Langer 2016	1990-1999	US	555	CC	x
Lee 2014	2006-2013	South Korea	243	CC	x
Lee 2020	2018	Malaysia	418	NR			x
Leng 2015	2009-2011	China	1263	Other	x
Leung 2004	2002	China	138	Other	x
Li 2010	2006-2009	China	104	CC			x
Li 2018	2010-2012	China	923	IADPSG		x
Li 2021	2018-2020	China	16829	IADPSG	x
Lin 2021	2018-2019	China	710	IADPSG		x
Liu 2018	2015-2016	China	206	IADPSG		x
Liu 2020	2014 - 2018	China	314	IADPSG			x
Lu 2018	2011-2016	China	600	IADPSG		x
Ma 2021	2018 - 2019	China	104	NR		x
Madsen 2021	1999-2006	Multinational 3	1090	IADPSG		x
Makgoba 2012	1988-2000	UK	1113	Varied across sites			x
Manoharan 2020	2015-2019	Australia	1545	IADPSG; ADIPS			x
Martin 2015	2008-2011	Australia	115	South Australian state-wide perinatal practice guidelines	x
Masalin 2019	2009-2015	Finland	NR	Finnish Current Care Guidelines	x
Matta-Coelho 2019	2011 - 2015	Portugal	10443	IADPSG	x		x
Meek 2020	2004-2008	UK	985	WHO 1999			x
Mocarski 2012	2001-2006	US	19416	NR			x
Much 2015	1998 - 2010	Germany	856	IADPSG	x
Mustaniemi 2021	2009-2012	Finland	1055	Finnish Current Care guidelines	x
Nobumoto 2015	2001 - 2011	Japan	446	Older IADPSG	x
Nunes 2020	2017-2018	Portugal	301	Medical records	x		x
Olmos 2012	1998-2009	Chile	251	WHO 1999	x
Olmos 2014	2009-2013	Chile	279	2-hour glucose≥ 140 mg/dl (7.77 mmol/l)	x	x
Ouzounian 2011	2000 - 2006	US	1502	NR	x
Packer 2021	2007 - 2011	US	170572	NR			x
Park 2013	2006 - 2009	Korea	215	CC		x
Pezzarossa 1996	NR	Italy	60	NDDG	x
Phaloprakarn 2009	2003-2008	Thailand	813	CC	x
Philipson 1985	1979 - 1983	US	158	NR	x
Pintaudi 2018	2012-2015	Italy	2736	IADPSG	x		x
Quaresima 2020	2018-2020	Italy	219	IADPSG	x		x
Rao 2021	2016-2018	China	565	IADPSG		x	x
Schaefer-Graf 2011	2001-2007	Germany	1914	CC	x
Schmidt 2019	NR	Netherlands	100	NR			x
Scifres 2015	2009-2012	US	1344	CC	x
Scime 2020	2014-2017	Canada	11114	NR			x
Shi 2021	2010-2020	China	1606	IADPSG	x
Simeonova-Krstevska 2014	NR	Macedonia	200	IADPSG	x	x
Simpson 2018	2012-2015	US	413	IADPSG	x
Son 2010	2000-2008	Korea	104	CC	x	x
Sun 2014	2010-2012	China	1418	IADPSG	x
Sun 2020 a	2014 - 2016	China	2647	IADPSG		x
Sun 2020 b	2017-2018	China	64	IADPSG		x
Szymanska 2011	NR	Poland	173	NR			x
Tavares 2019	2015-2017	Brazil	116	IADPSG	x
Thevarajah 2019	2013-2015	Australia	749	IADPSG; ADIPS guidelines	x	x	x
Tsai 2013	2009 - 2011	Hawaii	5925	Self-report			x
Tundidor 2012	1981-2007	Spain	2299	NR			x
Usami 2020	2003-2009	Japan	1481	Former SOG	x
Wahabi 2014	2011-2012	Saudi Arabia	415	CC	x
Wan 2019	2010-2013	Australia	1579	ADIPS (1991)			x
Wang 2015	2012-2013	China	587	IADPSG	x
Wang 2018	2014	China	601	IADPSG	x
Wang 2021 a	2012-2013	China	1229	IADPSG			x
Wang 2021 b	2019-2020	China	299	IADPSG		x
Weeks 1994	1990-1992	US	106	NDDG			x
Weschenfelder 2021	2012-2016	Germany	614	IADPSG	x
Wong 2014	2010-2013	Australia	1296	IADPSG		x
Xiao 2020	2016-2018	China	248	IADPSG		x
Yogev 2004 a	1993-1999	US	1813	CC			x
Yogev 2004 b	1994-1999	US	1664	CC	x
Yogev 2008	1990-1999	US	1319	CC	x
Yue 2022	2016-2018	Vietnam	908	IADPSG	x
Yuen 2021	2007-2008	Multinational 4	7518	Waikato NZSSD 1995, Waikato NZMOH 2014, ADIPS 1991, IADPSG	x		x
Zawiejska 2008	1993-2005	Poland	357	IADPSG	x	x	x
Zhang 2017	2005-2009	China	1263	IADPSG			x
Zhang 2019	2017	China	77	IADPSG		x
Zhang 2020	2015-2018	China	737	IADPSG		x
Zhu 2021	2019-2020	China	70	IADPSG		x
Zou 2021	2019-2020	China	783	IADPSG	x	x
