# Supplementary material for: Refining the diagnosis of gestational diabetes mellitus: a systematic review and meta-analysis
Source: Commun Med (Lond). 2023 Dec 18;3:185. doi: 10.1038/s43856-023-00393-8 (PMC10728189; doi:10.1038/s43856-023-00393-8)
Supplement: Supplementary file 4 — Supplementary Data 2 [file 43856_2023_393_MOESM4_ESM.xlsx]

## Sheet: Sheet1
Author, year	Enrollment years	Country	Total GDM cases	Diagnostic criteria	Age Mean/median	BMI a	nulliparous (%)
Maternal Anthropometry
Alfadhli 2021	2014-2015	Saudi Arabia	266	WHO/IADPSG	30.5	29.3	NR
Antoniou 2020	2012-2017	Switzerland	189	IADPSG	32.9	26.6	NR
Barden 2004	NR	Australia	184	ADIPS	NR	NR	NR
Barnes 2013	1992-2009	Australia	1695	ADIPS	NR	26.1	NR
Barquiel 2014	1987 - 2008	Spain	2037	NDDG	NR	24.7	NR
Barquiel 2016	1987 - 2008	Spain	2037	NDDG	33	24.7	NR
Barquiel 2018	1986 - 2015	Spain	3284	NDDG	NR	11.1% ¥	NR
Ben-Haroush 2009	1993-2004	Israel	233	CC	NR	NR	NR
Blickstein 2018	2003-2012	Slovenia	6229	CC	NR	69.8% ¥	NR
Catalano 2012	2000-2006	Multinational a	3746	WHO/IADPSG	29.2	27.7	0.475
Chee 2020	2004-2015	Australia	1064	ADIPS (1998)	NR	NR	0.367
Collins 2018	2014-2016	Australia	410	IADPSG	NR	25.4% ¥	NR
Cremona 2020	2016	Ireland	303	IADPSG	33.6	27.8	0.198
dePaulaBertoli 2020	2010 - 2018	Brazil	442	NR	NR	58.8% ¥	NR
Ducarme 2018	2014-2015	France	200	WHO/IADPSG	31	28	0.36
Filardi 2018	2014-2016	Italy	183	Other	33.8	27.9% ¥	0.378
Fonseca 2021	2011-2017	Portugal	1085	IADPSG	32.9	26.5	0.861
Fuka 2020	2013-2014	Fiji	255	Modified IADPSG	30.7	33.2	0.133
García-Patterson 2004	1986-2002	Spain	2060	3rd Work-shop-Conference on GDM criteria	NR	NR	NR
García-Patterson 2012	1986-2006	Spain	2092	NDDG	NR	NR	NR
Gascho 2017	NR	Brazil	392	IADPSG	NR	NR	NR
Gorban de Lapertosa 2020	2017-2019	Argentina	1088	NR	NR	28% ¥	NR
Grotenfelt 2019	2008-2014	Finland	164	IADPSG	NR	100% ¥	NR
Hagiwara 2018	2011-2016	Japan	675	IADPSG	NR	27.7% §	0.44
Hardy 1999	1993-1994	USA	213	3-hr OGTT [thresholds not provided]	NR	NR	NR
Hashemipour 2018	2015-2016	Iran	305	WHO/IADPSG	NR	19.3% ¥	NR
Hernandez-Rivas 2013	2004-2011	Spain	456	NDDG	NR	NR	NR
Hildén 2016	1998-2012	Sweden	NR	ICD-10 codes	NR	30.4% §	NR
Hod 1996	1986-1990	Israel	470	ADA (1979 to 1985) & ACOG (1986)	NR	NR	NR
Huet 2018	2012-2014	France	808	CNGOF (2010)	NR	32.1% ¥	NR
Ijäs 2019	2009	Finland	5680	Finnish national guidelines (2008)	NR	22% ¥	NR
Krstevska 2009	2006-2009	Macedonia	200	CC	NR	26.64	NR
Langer 2016	1990-1999	USA	555	CC	NR	28.2% ¥	0.215
Leng 2015	2009-2011	China	1263	Other	NR	8.3% ¥	NR
Li 2021	2018-2020	China	16829	IADPSG	NR	3.9% ¥	0.485
Martin 2015	2008-2011	Australia	115	South Australian state-wide perinatal practice guidelines	29.6	56.8% ¥	0.402
Masalin 2019	2009-2015	Finland	NR	Finnish Current Care Guidelines	NR	NR	0.801
Matta-Coelho 2019	2011 - 2015	Portugal	10443	IADPSG	33.2	26	NR
Much 2015	1998 - 2010	Germany	856	WHO/IADPSG	32.8	29.5	NR
Mustaniemi 2021	2009-2012	Finland	1055	Finnish Current Care guidelines	NR	28.1	0.431
Nobumoto 2015	2001 - 2011	Japan	446	Older IADPSG	30.26	21.1	NR
Nunes 2020	2017-2018	Portugal	301	Medical records	33.37	25.6% ¥	NR
Olmos 2012	1998-2009	Chile	251	WHO 1999	NR	50.2% §	NR
Olmos 2014	2009-2013	Chile	279	2-hour glucose >= 140 mg/dl (7.77 mmol/l)	NR	16.5% ¥	NR
Ouzounian 2011	2000 - 2006	USA	1502	NR	32.1	28.7	NR
Pezzarossa 1996	NR	Italy	60	NDDG	28	25.4	NR
Phaloprakarn 2009	2003-2008	Thailand	813	CC	NR	NR	NR
Philipson 1985	1979 - 1983	USA	158	NR	NR	39.2% ¥	NR
Pintaudi 2018	2012-2015	Italy	2736	IADPSG	36.6	24.8	0.453
Quaresima 2020	2018-2020	Italy	219	IADPSG	31.7	25.8	0.625
Schaefer-Graf 2011	2001-2007	Germany	1914	CC	NR	NR	NR
Scifres 2015	2009-2012	USA	1344	CC	NR	47.4% ¥	NR
Simeonova-Krstevska 2014	NR	Macedonia	200	IADPSG	31.3	26.9	NR
Son 2010	2000-2008	Korea	104	CC	32.7	23.2	NR
Sun 2014	2010-2012	China	1418	IADPSG	NR	25.6% §	NR
Tavares 2019	2015-2017	Brazil	116	IADPSG	32.7	43% ¥	0.75
Thevarajah 2019	2013-2015	Australia	749	WHO/IADPSG; ADIPS guidelines	NR	31.7% ¥	0.278
Usami 2020	2003-2009	Japan	1481	Former SOG	NR	NR	NR
Wahabi 2014	2011-2012	Saudi Arabia	415	CC	29.38	30.25	NR
Wang 2015	2012-2013	China	587	WHO/IADPSG	30.2	22.66	0.932
Wang 2018	2014	China	601	IADPSG	30.5	21.7	0.839
Weschenfelder 2021	2012-2016	Germany	614	WHO/IADPSG	31	26.6	NR
Yogev 2004 b	1994-1999	USA	1664	CC	28.7	27.7	NR
Yogev 2008	1990-1999	USA	1319	CC	NR	100% ¥	NR
Yue 2022	2016-2018	Vietnam	908	WHO/IADPSG	NR	23.5	0.535
Yuen 2021	2007-2008	New Zealand & Australia	7518	Waikato NZSSD 1995, Waikato NZMOH 2014, ADIPS 1991, IADPSG	NR	NR	NR
Zawiejska 2008	1993-2005	Poland	357	WHO/IADPSG	NR	24.2	NR
Zou 2021	2019-2020	China	783	IADPSG	NR	NR	NR
Early Gestational Weight Gain
Aiken 2019	2014-2017	UK	129	IADPSG with a higher fasting threshold ≥5.3 mmol/l	34.3	30.9	0.366
Cosson 2016	2002-2010	France	2097	CNGOF	29.7	24.6	0.418
Horosz 2013	2005-2011	Poland	675	Polish Gynaecological Society	31.5	25.3	0.51
Shi 2021	2010-2020	China	667	IADPSG	32.75	22.72	0.589
Fetal Biometry
Antoniou 2020	2012-2017	Switzerland	189	IADPSG	32.9	26.6	NR
Bomba-Opon 2010	NR	Poland	121	Polish Gynaecological Society	31.1	24.03	NR
Chee 2020	2004-2015	Australia	1064	ADIPS (1998 )	NR	NR	0.367
Gascho 2017	NR	Brazil	392	IADPSG	NR	NR	NR
Lee 2014	2006-2013	South Korea	243	CC	NR	23.5	0.57
Leung 2004	2002	China	138	Other	NR	NR	NR
Schaefer-Graf 2011	2001-2007	Germany	1914	CC	NR	NR	NR
Simpson 2018	2012-2015	USA	413	IADPSG	30.1	32.6	0.208
Zou 2021	2019-2020	China	783	IADPSG	NR	NR	NR
