# Supplementary material for: Refining the diagnosis of gestational diabetes mellitus: a systematic review and meta-analysis
Source: Commun Med (Lond). 2023 Dec 18;3:185. doi: 10.1038/s43856-023-00393-8 (PMC10728189; doi:10.1038/s43856-023-00393-8)
Supplement: Supplementary file 5 — Supplementary Data 3 [file 43856_2023_393_MOESM5_ESM.xlsx]

## Sheet: Sheet1
Author, year	Enrollment years	Country	Total GDM cases	Diagnostic criteria	Age Mean/median	BMI a	nulliparous (%)
Lipids
Knopp 1992	1985-1986	USA	96	CC	NR	23.8	NR
Gorban de Lapertosa 2020	2017-2019	Argentina	1088	NR	NR	28% ¥	NR
HerreraMartínez 2018	2013-2015	Spain	250	Spanish Group of Diabetes and Pregnancy	33.08	27.67	0.44
Grotenfelt 2019	2008-2014	Finland	164	IADPSG	NR	100% ¥	NR
Krstevska 2009	2006-2009	Macedonia	200	CC	NR	26.64	NR
Xiao 2020	2016-2018	China	248	IADPSG	NR	43.1% ¥	NR
Barden 2004	NR	Australia	184	ADIPS	NR	NR	NR
Olmos 2014	2009-2013	Chile	279	2-hour glucose >= 140 mg/dl (7.77 mmol/l)	NR	16.5% ¥	NR
Zawiejska 2008	1993-2005	Poland	357	WHO/IADPSG	NR	24.2	NR
Hashemipour 2018	2015-2016	Iran	305	WHO/IADPSG	NR	19.3% ¥	NR
Simeonova-Krstevska 2014	NR	Macedonia	200	IADPSG	31.3	26.9	NR
Son 2010	2000-2008	Korea	104	CC	32.7	23.2	NR
Zou 2021	2019-2020	China	783	IADPSG	NR	NR	NR
Rao 2021	2016-2018	China	565	IADPSG	31.9	21.9	NR
Insulin profiles
Madsen 2021	1999-2006	Multinational a	1090	WHO/IADPSG	29.4	27	0.47
Benhalima 2019 a	NR	Belgium	228	WHO/IADPSG	NR	NR	NR
Liu 2018	2015-2016	China	206	IADPSG	29	22	0.66
Wang 2021 b	2019-2020	China	299	IADPSG	NR	NR	NR
Gibbons 2021	NR	Multinational b	1026	IADPSG	29.4	26.9	0.47
Zhang 2020	2015-2018	China	737	IADPSG	31.1	NR	NR
Bomba-Opon 2010	NR	Poland	121	Polish Gynaecological Society	31.1	24.03	NR
Knopp 1992	1985-1986	USA	96	CC	NR	23.8	NR
Immanuel 2021	2012-2014	Multinational c	236	IADPSG	NR	34	NR
Sun 2020 a	2014-2016	China	2647	IADPSG	32.31	NR	NR
Li 2018	2010-2012	China	923	IADPSG	29.8	10% ¥	0.96
Lin 2021	2018-2019	China	710	IADPSG	33	7% ¥	0.59
Adipokines
Bomba-Opon 2010	NR	Poland	121	Polish Gynaecological Society	31.1	24.03	NR
Park 2013	2006 - 2009	Korea	215	CC	NR	24.7	NR
Genetics, omics
Sun 2020 b	2017-2018	China	64	IADPSG	34.3	23.8	0.76
Lu 2018	2011-2016	China	600	IADPSG	NR	NR	NR
Han 2015	2011-2012	China	128	IADPSG	27.9	NR	NR
Bo 2015	2009-2012	Italy	200	IADPSG	NR	NR	NR
Zhu 2021	2019-2020	China	70	IADPSG	27.8	21.4	0.68
Vitamin D
Chen 2020	2015-2017	China	261	IADPSG	30	23	NR
Thevarajah 2019	2013-2015	Australia	749	WHO/IADPSG; ADIPS guidelines	0	31.7% ¥	0.28
Hematology markers
Kebapcilar 2016	2014-2015	Turkey	101	CC	26.1	26.9	NR
Barden 2004	NR	Australia	184	ADIPS	0	NR	NR
Oxidation/inflammation markers
Ma 2021	2018 - 2019	China	104	NR	27.03	49% §	NR
Zhang 2019	2017	China	77	IADPSG	31.3	22.2	NR
Rao 2021	2016-2018	China	565	IADPSG	31.9	21.9	NR
Barden 2004	NR	Australia	184	ADIPS	0	NR	NR
Proteinuria
Barden 2004	NR	Australia	184	ADIPS	0	NR	NR
Wong 2014	2010-2013	Australia	1296	IADPSG	31.5	27.3	NR
Ducarme 2018	2014-2015	France	200	WHO/IADPSG	31	28	0.36
