# Supplementary material for: Refining the diagnosis of gestational diabetes mellitus: a systematic review and meta-analysis
Source: Commun Med (Lond). 2023 Dec 18;3:185. doi: 10.1038/s43856-023-00393-8 (PMC10728189; doi:10.1038/s43856-023-00393-8)
Supplement: Supplementary file 6 — Supplementary Data 4 [file 43856_2023_393_MOESM6_ESM.xlsx]

## Sheet: Sheet1
Author, year	Enrollment years	Country	Total GDM cases	GDM diagnostic criteria	Age	BMI a	nulliparous (%)
Race/ethnicity/country of origin
Berggren 2012	NR	USA	768	CC	NR	NR	NR
Chen 2019	1996-2010	Canada	12110	Canadian	NR	NR	NR
Contreras 2010	2003-2006	USA	915	CC	NR	26% ¥	0.315
Dyck 2020	1980-2013	Canada	10514	ICD-9 codes	NR	NR	0.32
Esakoff 2011	2001-2004	USA	26411	NR	NR	NR	NR
Fadl 2012	1998-2007	Sweden	8560	DPSG	NR	NR	NR
Fraser 1994	1987-1988	Israel	442	NDDG	NR	NR	NR
Hernandez-Rivas 2013	2004-2011	Spain	456	NDDG	NR	NR	NR
Kwong 2019	2009-2013	Canada	537	CDA & SOGC (2008)	34.1	NR	NR
Makgoba 2012	1988-2000	UK	1113	Varied across sites	NR	NR	NR
Mocarski 2012	2001-2006	USA	19416	NR	NR	13.7% ¥	NR
Tsai 2013	2009 - 2011	Hawaii	5925	Self-report	NR	NR	NR
Wan 2019	2010-2013	Australia	1579	ADIPS (1991)	NR	NR	NR
Yuen 2021	2007-2008	New Zealand & Australia	7518	Waikato NZSSD 1995, Waikato NZMOH 2014, ADIPS 1991, IADPSG	NR	NR	NR
Algorithms/nomograms or a compositive of multiple clinical and biochemical markers
Benhalima 2019 b	2014-2017	Belgium	231	WHO/IADPSG	NR	10.2% ¥	NR
Cosson 2013	2002-2010	France	2710	WHO/IADPSG CGNOF	29.7	24.1	NR
Hammoud 2013	2006-2009	Netherlands	249	NR	33.1	27.9	0.277
Matta-Coelho 2019	2011 - 2015	Portugal	10443	IADPSG	33.2	26	NR
Quaresima 2020	2018-2020	Italy	219	IADPSG	31.7	25.8	0.625
Weeks 1994	1990-1992	USA	106	NDDG	30.4	7% ¥	NR
Clinical markers (maternal age, parity, prior medical/obstetric history, family history)
Chee 2020	2004-2015	Australia	1064	ADIPS (1998)	NR	NR	0.367
Ding 2018	2015 - 2017	China	3221	WHO/IADPSG	32.7	NR	NR
Ducarme 2018	2014-2015	France	200	WHO/IADPSG	31	28	0.36
Filardi 2018	2014-2016	Italy	183	Other	33.8	27.9% ¥	0.378
Lamminpää 2016	2004-2008	Finland	27154	ICD-10 codes and text searching	NR	NR	NR
Pintaudi 2018	2012-2015	Italy	2736	IADPSG	36.6	24.8	0.453
Rao 2021	2016-2018	China	565	IADPSG	31.9	21.9	NR
Scime 2020	2014-2017	Canada	11114	NR	0	NR	NR
Wang 2021 a	2012-2013	China	1229	IADPSG	0	1.9% §	0.818
Zawiejska 2008	1993-2005	Poland	357	WHO/IADPSG	0	24.2	NR
Co-existing medical factors and conditions (PCOS, HDP, ART, dysthyroidism)
Alshammari 2010	1999-2006	Canada	171	O'Sullivan or CDA	NR	NR	0.503
Anyaegbunam 1995	1990-1992	USA	418	NDDG	NR	NR	NR
Gorban de Lapertosa 2020	2017-2019	Argentina	1088	NR	0	28% ¥	NR
Kouhkan 2018	2014-2017	Iran	287	IADPSG	NR	NR	NR
Li 2010	2006-2009	China	104	CC	NR	NR	NR
Manoharan 2020	2015-2019	Australia	1545	IADPSG; ADIPS	NR	NR	NR
Nunes 2020	2017-2018	Portugal	301	Medical records	33.37	25.6% ¥	NR
Szymanska 2011	NR	Poland	173	NR	NR	NR	0.91
Thevarajah 2019	2013-2015	Australia	749	WHO/IADPSG; ADIPS guidelines	0	31.7% ¥	0.278
Yogev 2004 a	1993-1999	USA	1813	CC	NR	NR	NR
Zhang 2017	2005-2009	China	1263	WHO/IADPSG	0	22.9	NR
Psychosocial risk factors
Cosson 2015	2009-2012	France	994	IADPSG; CGNOF	33.3	27.8	0.268
Lee 2020	2018	Malaysia	418	NR	32.4	NR	NR
Packer 2021	2007-2011	USA	170572	NR	NR	NR	NR
Schmidt 2019	NR	Netherlands	100	NR	32.5	26.7	0.39
Other risk factors
Liu 2020	2014 - 2018	China	314	IADPSG	32.1	22.9	1
Meek 2020	2004-2008	UK	985	WHO 1999	32.6	22% ¥	0.394
Tundidor 2012	1981-2007	Spain	2299	NR	0	23.31	0.367
