# Supplementary material for: Refining the diagnosis of gestational diabetes mellitus: a systematic review and meta-analysis
Source: Commun Med (Lond). 2023 Dec 18;3:185. doi: 10.1038/s43856-023-00393-8 (PMC10728189; doi:10.1038/s43856-023-00393-8)
Supplement: Supplementary file 7 — Supplementary Data 5 [file 43856_2023_393_MOESM7_ESM.xlsx]

## Sheet: Sheet1
	Yes	Unlear	No	Not Applicable
Sample size	127	6	3	1
Subtypes selected from the same population with same criteria	129	6	1	1
Precision marker measured similarly in all participants	126	8	2	1
Reliable ascertainment of precision marker	98	33	6	0
Confounding factors identified	77	28	28	4
Stretegies to account for confounding stated	72	29	29	7
Precision marker measured prior to outcome	131	3	2	1
Valid/reliable outcome measurement	116	20	1	0
Adequate follow up	89	26	2	20
Appropriate statistical analysis	98	35	4	0
